# Supplementary material for: Green Tea Catechins Modulate Skeletal Development with Effects Dependent on Dose, Time, and Structure in a down Syndrome Mouse Model
Source: Nutrients. 2022 Oct 7;14(19):4167. doi: 10.3390/nu14194167 (PMC9572077; doi:10.3390/nu14194167)
Supplement: Supplementary file 1 [file nutrients-14-04167-s001.zip]

Archive with 1 entries (1 files):
- nutrients-1872891-supplementary.pdf
